# Supplementary material for: Animal Welfare Assessment Protocols for Bulls in Artificial Insemination Centers: Requirements, Principles, and Criteria
Source: Animals (Basel). 2023 Mar 5;13(5):942. doi: 10.3390/ani13050942 (PMC10000089; doi:10.3390/ani13050942)
Supplement: Supplementary file 1 [file animals-13-00942-s001.zip]

Archive with 1 entries (1 files):
- animals-2220935-supplementary.pdf
